# Supplementary material for: Positive Mental Health from the perspective of Iranian society: A qualitative study
Source: F1000Res. 2018 Feb 16;7:103. Originally published 2018 Jan 23. [Version 2] doi: 10.12688/f1000research.13394.2 (PMC5801562; doi:10.12688/f1000research.13394.2)
Supplement: Supplementary file 1 [file f1000research-7-15272-s0000.tgz]

Archive with 1 entries (1 files):
- da170bdd-0f01-4571-86af-05a04a42181c.zip
